# Supplementary material for: Wave-controlled aliasing in parallel imaging (Wave-CAIPI): Accelerating speed for the MRI-based diagnosis of enhancing intracranial lesions compared to magnetization-prepared gradient echo
Source: PLoS One. 2023 May 5;18(5):e0285089. doi: 10.1371/journal.pone.0285089 (PMC10162559; doi:10.1371/journal.pone.0285089)
Supplement: S1 File — (XLSX) [file pone.0285089.s001.xlsx]

## Sheet: Sheet1
	contrast enhancing lesion (observer 1)	contrast enhancing lesion (observer 2)	W-CAIPI contrast enhancing lesion (observer 1)	W-CAIPI contrast enhancing lesion (observer 2)
1	1	1	1	1
2	0	0	0	0
3	0	0	0	0
4	0	0	0	0
5	0	0	0	0
6	0	0	0	0
7	1	1	1	1
8	0	0	0	0
9	0	0	0	0
10	0	0	0	0
11	0	0	0	0
12	1	1	1	1
13	0	0	0	0
14	1	1	1	1
15	0	0	0	0
16	0	0	0	0
17	1	1	1	1
18	1	1	0	1
19	0	0	0	0
20	0	0	0	0
21	0	0	0	0
22	0	0	0	0
23	1	0	1	0
24	0	0	0	0
25	0	0	0	0
26	0	0	0	0
27	0	0	0	0
28	1	0	1	1
29	0	0	0	0
30	0	0	0	0
31	1	1	1	1
32	0	0	0	0
33	0	0	0	0
34	1	1	0	1
35	0	0	0	0
36	0	0	0	0
37	0	0	0	0
38	1	1	1	1
39	0	0	0	0
40	1	1	1	1
41	0	0	0	0
42	0	0	0	0
43	0	0	0	0
44	0	0	0	0
45	1	1	1	1
46	0	0	0	0
47	0	0	0	0
48	0	1	0	1
49	0	0	0	0
50	1	1	0	1
51	0	0	0	0
52	0	0	0	0
53	0	0	0	0
54	1	1	1	1
55	0	0	0	0
56	0	0	0	0
57	1	1	1	1
58	0	0	0	0
59	0	0	0	0
60	0	0	0	0
61	0	0	0	0
62	0	0	0	0
63	0	0	0	0
64	1	0	1	0
65	0	0	0	0
66	0	0	0	0
67	0	0	0	0
68	0	0	0	0
69	0	0	0	0
70	0	0	0	0
71	1	1	1	1
72	0	0	0	0
73	0	0	0	0
74	0	1	0	1
75	1	1	1	1
76	0	0	0	0
77	0	0	0	0
78	1	1	1	1
79	0	0	0	0
80	1	1	1	1
81	1	1	1	1
82	0	0	0	0
83	0	0	0	0
84	1	1	1	1
85	0	0	0	0
86	0	1	0	1
87	1	1	1	1
88	1	0	1	0
89	0	0	0	0
90	0	0	0	0
91	1	1	1	1
92	0	0	0	0
93	0	0	0	0
94	0	0	0	0
95	0	0	0	0
96	0	0	0	0
97	0	0	0	0
98	1	1	1	1
99	1	1	1	1
100	0	0	0	0
101	1	1	1	1
102	0	0	0	0
103	1	0	1	0
104	0	0	0	0
105	0	0	0	0
106	1	1	1	1
107	0	0	0	0
108	1	1	1	1
109	0	0	0	0
110	0	0	0	0
111	0	0	0	0
112	0	1	0	1
113	0	0	0	0
114	1	0	0	0
115	0	0	0	0
116	0	0	0	0
117	0	0	0	0
118	0	0	0	0
119	0	0	0	0
120	0	0	0	0
121	0	0	0	0
122	1	1	1	1
123	0	0	0	0
124	0	0	0	0
125	1	1	1	1
126	0	0	0	0
127	0	0	0	0
128	0	0	0	0
129	0	0	0	0
130	0	0	0	0
131	0	0	0	0
132	0	0	0	0
133	0	0	0	0
134	0	0	0	0
135	0	0	0	0
136	1	1	1	1
137	0	0	0	0
138	0	0	0	0
139	0	0	0	0
140	0	0	0	0
141	1	1	1	1
142	0	0	0	0
143	0	0	0	0
144	0	0	0	0
145	0	0	0	0
146	1	1	1	1
147	1	1	1	1
148	0	0	0	0
149	0	0	0	0
150	0	0	0	0
151	0	0	0	0
152	1	1	1	1
153	0	0	0	0
154	0	0	0	0
155	0	0	0	0
156	0	0	0	0
157	1	1	1	1
158	0	0	0	0
159	0	0	0	0
160	0	0	0	0
161	0	0	0	0
162	1	1	1	1
163	1	1	1	1
164	0	0	0	0
165	1	1	1	1
166	0	0	0	0
167	0	0	0	0
168	0	0	0	0
169	1	0	1	0
170	0	0	0	0
171	0	0	0	0
172	1	1	1	1
173	0	0	0	0
174	1	1	1	1
175	1	1	1	1
176	0	0	0	0
177	0	0	0	0
178	1	1	1	1
179	1	1	1	1
180	0	0	0	0
181	0	0	0	0
182	0	1	1	1
183	0	0	0	0
184	0	0	0	0
185	0	0	0	0
186	0	0	0	0
187	0	0	0	0
188	0	0	0	0
189	1	1	1	1
190	0	0	0	0
191	0	0	0	0
192	0	0	0	0
193	1	1	1	1
194	1	1	1	1
195	0	0	0	0
196	0	0	0	0
197	0	1	0	1
198	0	0	0	0
199	0	0	0	0
200	0	0	0	0
201	0	0	0	0
202	0	0	0	0
203	0	0	0	0
204	0	0	0	0
205	1	1	1	1
206	0	0	0	0
207	0	0	0	0
208	0	0	0	0
209	0	0	0	0
210	0	0	0	0
211	0	0	0	0
212	1	1	1	1
213	1	1	1	1
214	0	0	0	0
215	0	0	0	0
216	0	0	0	0
217	1	1	1	1
218	0	0	0	0
219	0	0	0	0
220	0	0	0	0
221	0	0	0	0
222	0	0	0	0
223	0	0	0	0
224	0	0	0	0
225	1	1	1	1
226	0	0	0	0
227	0	0	0	0
228	0	0	0	0
229	1	0	1	0
230	0	0	0	0
231	0	0	0	0
232	1	1	1	1
233	0	0	0	0
